# Supplementary material for: Taxonomic and floristic novelties for Echeveria (Crassulaceae) in Central Michoacan, Mexico
Source: PhytoKeys. 2016 Nov 25;(75):1–12. doi: 10.3897/phytokeys.75.9198 (PMC5234533; doi:10.3897/phytokeys.75.9198)
Supplement: XML Treatment for Echeveria coruana [file phytokeys.75.9198-treatment1.xml]

<!DOCTYPE tp:taxon-treatment
  PUBLIC "-//TaxonX//DTD Taxonomic Treatment Publishing DTD v0 20100105//EN" "tax-treatment-NSO.dtd">
<tp:taxon-treatment xmlns:tp="http://www.plazi.org/taxpub"><tp:treatment-meta><kwd-group><label>Taxon classification</label><kwd><named-content content-type="kingdom">Plantae</named-content></kwd><kwd><named-content content-type="order">Saxifragales</named-content></kwd><kwd><named-content content-type="family">Crassulaceae</named-content></kwd></kwd-group><mixed-citation publication-type="journal"><person-group><name><surname>García-Ruiz</surname><given-names>Ignacio</given-names></name><name><surname>Valentín-Martínez</surname><given-names>Dagoberto</given-names></name><name><surname>Carrillo-Reyes</surname><given-names>Pablo</given-names></name><name><surname>Costea</surname><given-names>Mihai</given-names></name></person-group><article-title>Taxonomic and floristic novelties for <italic><tp:taxon-name><tp:taxon-name-part taxon-name-part-type="genus">Echeveria</tp:taxon-name-part></tp:taxon-name></italic> (<tp:taxon-name><tp:taxon-name-part taxon-name-part-type="family">Crassulaceae</tp:taxon-name-part></tp:taxon-name>) in Central Michoacan, Mexico</article-title><source>PhytoKeys</source><day>25</day><month>11</month><year>2016</year><volume>2016</volume><issue>75</issue><fpage>1</fpage><lpage>12</lpage><pub-id pub-id-type="doi">10.3897/phytokeys.75.9198</pub-id></mixed-citation></tp:treatment-meta><tp:nomenclature><tp:taxon-name>
            <tp:taxon-name-part taxon-name-part-type="genus">Echeveria</tp:taxon-name-part>
            <tp:taxon-name-part taxon-name-part-type="species">coruana</tp:taxon-name-part>
            <object-id xmlns:xlink="http://www.w3.org/1999/xlink" content-type="ipni" xlink:type="simple">urn:lsid:ipni.org:names:77158795-1</object-id>
          </tp:taxon-name><tp:taxon-authority>I.García, D.Valentín &amp; Costea</tp:taxon-authority><tp:taxon-status xmlns:xlink="http://www.w3.org/1999/xlink" xlink:type="simple">sp. nov.</tp:taxon-status><xref ref-type="fig" rid="F1">Figures 1</xref><xref ref-type="fig" rid="F2">, 2</xref></tp:nomenclature><tp:treatment-sec sec-type="diagnosis" id="SECID0EIRAE"><title>Diagnosis.</title><p>
            <italic><tp:taxon-name><tp:taxon-name-part taxon-name-part-type="genus">Echeveria</tp:taxon-name-part> <tp:taxon-name-part taxon-name-part-type="species">coruana</tp:taxon-name-part></tp:taxon-name></italic> morphologically resembles most <italic><tp:taxon-name><tp:taxon-name-part taxon-name-part-type="genus">Echeveria</tp:taxon-name-part> <tp:taxon-name-part taxon-name-part-type="species">patriotica</tp:taxon-name-part></tp:taxon-name></italic> and <italic><tp:taxon-name><tp:taxon-name-part taxon-name-part-type="genus">Echeveria</tp:taxon-name-part> <tp:taxon-name-part taxon-name-part-type="species">purhepecha</tp:taxon-name-part></tp:taxon-name></italic>, with which it shares a similar flower morphology, but differs from both in having acaulescent or inconspicuous stems, acuminate leaves, and corolla appendages at the base <!--PageBreak-->of antipetalous stamen filaments. It differs from <italic><tp:taxon-name><tp:taxon-name-part taxon-name-part-type="genus">Echeveria</tp:taxon-name-part> <tp:taxon-name-part taxon-name-part-type="species">patriotica</tp:taxon-name-part></tp:taxon-name></italic> in having smaller leaf rosettes, 10–15 cm in diameter, smaller inflorescences, 28–65 cm long, longer pedicels, (1.3) 1.6–2.2 mm and a narrower corolla, 7–9 mm in diameter. It can be distinguished from <italic><tp:taxon-name><tp:taxon-name-part taxon-name-part-type="genus">Echeveria</tp:taxon-name-part> <tp:taxon-name-part taxon-name-part-type="species">purhepecha</tp:taxon-name-part></tp:taxon-name></italic> by the larger rosettes with spreading linear-oblanceolate to spathulate leaves, 8–16 cm long, and the larger corolla, 15–20 mm long, light-yellow to orange in the median part and orange-reddish at the tips of corolla lobes.</p></tp:treatment-sec><tp:treatment-sec sec-type="material" id="SECID0ECTAE"><title>Type.</title><p>MÉXICO. Michoacán: Municipio de Ziracuaretiro, lado noroeste de San Andrés Corú; <named-content xmlns:xlink="http://www.w3.org/1999/xlink" content-type="dwc:verbatimCoordinates" xlink:type="simple"><named-content content-type="geo-json" specific-use="{&#34;type&#34;:&#34;Point&#34;,&#34;coordinates&#34;:[-101.956833,19.468600]}" id="NCID0ELTAE" xlink:type="simple">19°28.116'N, 101°57.410'W</named-content></named-content>; 1730 m; bosque de encino-pino alterado con huertas de aguacate; 27 Nov 2015; <italic>I. García &amp; M. García 9138</italic> (holotype: <named-content xmlns:xlink="http://www.w3.org/1999/xlink" content-type="dwc:institutional_code" xlink:type="simple">CIMI</named-content>!, isotypes: <named-content xmlns:xlink="http://www.w3.org/1999/xlink" content-type="dwc:institutional_code" xlink:type="simple">DAO</named-content>!, <named-content xmlns:xlink="http://www.w3.org/1999/xlink" content-type="dwc:institutional_code" xlink:type="simple">ENCB</named-content>!, <named-content xmlns:xlink="http://www.w3.org/1999/xlink" content-type="dwc:institutional_code" xlink:type="simple">IEB</named-content>!, <named-content xmlns:xlink="http://www.w3.org/1999/xlink" content-type="dwc:institutional_code" xlink:type="simple">MEXU</named-content>!, <named-content xmlns:xlink="http://www.w3.org/1999/xlink" content-type="dwc:institutional_code" xlink:type="simple">MICH</named-content>!, <named-content xmlns:xlink="http://www.w3.org/1999/xlink" content-type="dwc:institutional_code" xlink:type="simple">WLU</named-content>!).</p><!--PageBreak--></tp:treatment-sec><tp:treatment-sec sec-type="description" id="SECID0EQUAE"><title>Description.</title><p>
            <italic>Perennial herb</italic>, glabrous, acaulescent or with an inconspicuous caudex, 3–8 cm long and 1–1.3 cm in diameter; <italic>rosette</italic> lax, 10–15 cm in diameter with 15–18 leaves; <italic>leaves</italic> fleshy, light-green to dark green in the median part and apex, leaf blade linear oblanceolate to spathulate, 8–16 × 2–2.5 cm, 0.5–1 cm thick at the base, margin entire, occasionally with a thin, red-colored line, apex acuminate, short mucronate, base narrowed to form a pseudo-petiole, 2–3 cm long, corrugated ventrally; <italic>inflorescence</italic> paniculiform thyrse, 1–3 per rosette, 28–65 cm long and 0.3–0.5 cm wide at the base, with 1–4 secondary axes (cincinni), each with 1–4(5) flowers; bracts spiralled, adpressed, green to yellowish-red, oblanceolate to oblong-lanceolate, 0.8–7.2 × 0.6–3 cm, 1.2–1.5 mm thick in the median part and 7–8.5 mm at the base, base auriculate, soon caducous; pedicels (1.3–) 1.6–2.2 mm long and 2–3 mm thick; <italic>calyx</italic> gamosepalous, star-shaped, the tube 1–1.5 mm long, lobes green, unequal, 6–9 × 3–4 mm, spreading to somewhat reflexed at anthesis, triangular-lanceolate; <italic>corolla</italic> pentagonal-conical in bud, cylindrical-urceolate at anthesis, petals 15–21 × 4–6.5 mm, fused for 1–1.5 mm at the base, lanceolate, carenate, tips mucronate, erect to slightly deflexed, color whitish-yellow at the base, light-yellow to orange in the median part and orange-reddish at the tips; <italic>nectaries</italic> reniform, 1.8–2.2 × 0.8–1 mm, white-yellowish; <italic>stamens</italic> 10, 5 antipetalous, 9–16 mm long (including the anthers), with a pair of conical or dome-like appendages at the base, 0.2–0.3 mm long; episepalous stamens 5, 10–16 mm long (including anthers); <italic>pollen</italic> polymorphic, most abundant type is 3-colpate, oblate to oblate-spheroidal in equatorial view and triangular or round in polar view, 30–34 × 17–20 mm, less common grains are 3-colpate, prolate, 34–38 × 18–20 mm <!--PageBreak--><!--PageBreak-->or 4-colpate, rectangular or spherical, 28–31 × 17–20 mm; in all pollen grains tectum is imperforate, scabrate; pollen grains eventually agglutinate into large masses; <italic>ovary</italic> with 5 apocarpous carpels, 9–11 × 0.3–0.4 mm; styles (including the stigmas) 4–5 mm long, red-purplish; <italic>follicles</italic> 5–6 mm long, erect to somewhat spreading; <italic>seeds</italic> numerous, oblong to obovate, light to dark-brown, reticulate, 0.5–0.65 × 0.2–0.25 mm; reticulum size 15–30 mm.</p><fig id="F1" position="float" orientation="portrait"><label>Figure 1.</label><caption><p>Habitat and general morphology of <italic><tp:taxon-name><tp:taxon-name-part taxon-name-part-type="genus">Echeveria</tp:taxon-name-part> <tp:taxon-name-part taxon-name-part-type="species">coruana</tp:taxon-name-part></tp:taxon-name></italic>. <bold>A</bold> Habitat <bold>B</bold> Leaf rosette of type specimen <bold>C</bold> Developing plant (in cultivation) <bold>D–F</bold> Inflorescence <bold>D</bold> General view <bold>E</bold> Developing cincinus <bold>F</bold> Terminal cincinni <bold>G–H</bold> Flowers of type specimen viewed in the field from different angles <bold>I–J</bold> Flowers from type specimen fixed in <named-content xmlns:xlink="http://www.w3.org/1999/xlink" content-type="dwc:institutional_code" xlink:type="simple">FAA</named-content> <bold>I</bold> Dissected flower (removed corolla) to show stamen bases and nectaries. <bold>J</bold> Conical appendages at the base of antipetalous staminal filaments (indicated with black arrows). Scale bars 1 mm.</p></caption><graphic xmlns:xlink="http://www.w3.org/1999/xlink" xlink:href="phytokeys-075-001-g001.jpg" position="float" orientation="portrait" xlink:type="simple" id="oo_112476.jpg"/></fig><fig id="F2" position="float" orientation="portrait"><label>Figure 2.</label><caption><p>Scanning electron microscopy of <italic><tp:taxon-name><tp:taxon-name-part taxon-name-part-type="genus">Echeveria</tp:taxon-name-part> <tp:taxon-name-part taxon-name-part-type="species">coruana</tp:taxon-name-part></tp:taxon-name></italic>, pollen and seed (<italic>García &amp; García 9138</italic>). <bold>A–C</bold> Heteromorphic pollen grains; arrows indicate a few 3-colpate, prolate pollen grains <bold>B</bold> 4-colpate (left, upper) and 3-colpate pollen (right, down) grains <bold>C</bold> 3-colpate, prolate pollen grain <bold>D–E</bold> Seed morphology.</p></caption><graphic xmlns:xlink="http://www.w3.org/1999/xlink" xlink:href="phytokeys-075-001-g002.jpg" position="float" orientation="portrait" xlink:type="simple" id="oo_112477.jpg"/></fig></tp:treatment-sec><tp:treatment-sec sec-type="discussion" id="SECID0EDYAE"><title>Discussion.</title><p>A detailed comparison of <italic><tp:taxon-name><tp:taxon-name-part taxon-name-part-type="genus">Echeveria</tp:taxon-name-part> <tp:taxon-name-part taxon-name-part-type="species">coruana</tp:taxon-name-part></tp:taxon-name></italic> with <italic><tp:taxon-name><tp:taxon-name-part taxon-name-part-type="genus">Echeveria</tp:taxon-name-part> <tp:taxon-name-part taxon-name-part-type="species">patriotica</tp:taxon-name-part></tp:taxon-name></italic> and <italic><tp:taxon-name><tp:taxon-name-part taxon-name-part-type="genus">Echeveria</tp:taxon-name-part> <tp:taxon-name-part taxon-name-part-type="species">purhepecha</tp:taxon-name-part></tp:taxon-name></italic> is presented in Table <xref ref-type="table" rid="T1">1</xref>. If these three species are related from an evolutionary point of view, the corolla appendages have evolved at least two times in ser. <tp:taxon-name><tp:taxon-name-part taxon-name-part-type="series">Gibbiflorae</tp:taxon-name-part></tp:taxon-name>. The antipetalous stamen appendages of <italic><tp:taxon-name><tp:taxon-name-part taxon-name-part-type="genus">Echeveria</tp:taxon-name-part> <tp:taxon-name-part taxon-name-part-type="species">coruana</tp:taxon-name-part></tp:taxon-name></italic> are considerably smaller and less complex than those of <italic><tp:taxon-name><tp:taxon-name-part taxon-name-part-type="genus">Echeveria</tp:taxon-name-part> <tp:taxon-name-part taxon-name-part-type="species">novogaliciana</tp:taxon-name-part></tp:taxon-name></italic>, <italic><tp:taxon-name><tp:taxon-name-part taxon-name-part-type="genus">Echeveria</tp:taxon-name-part> <tp:taxon-name-part taxon-name-part-type="species">marianae</tp:taxon-name-part></tp:taxon-name></italic>, <italic><tp:taxon-name><tp:taxon-name-part taxon-name-part-type="genus">Echeveria</tp:taxon-name-part> <tp:taxon-name-part taxon-name-part-type="species">dactylifera</tp:taxon-name-part></tp:taxon-name></italic> and <italic><tp:taxon-name><tp:taxon-name-part taxon-name-part-type="genus">Echeveria</tp:taxon-name-part> <tp:taxon-name-part taxon-name-part-type="species">rulfiana</tp:taxon-name-part></tp:taxon-name></italic>, the other species of ser. <tp:taxon-name><tp:taxon-name-part taxon-name-part-type="series">Gibbiflorae</tp:taxon-name-part></tp:taxon-name> that are known to possess them (<xref ref-type="bibr" rid="B6">García and Costea 2014</xref>, <xref ref-type="bibr" rid="B9">Jimeno-Sevilla et al. 2015</xref>). <xref ref-type="bibr" rid="B6">García and Costea (2014)</xref> indicated that these appendages do not have a secretory function and their role may be to protect the nectar accumulated at the base of petals from pollinators lacking a specialized feeding apparatus. In <italic><tp:taxon-name><tp:taxon-name-part taxon-name-part-type="genus">Echeveria</tp:taxon-name-part> <tp:taxon-name-part taxon-name-part-type="species">coruana</tp:taxon-name-part></tp:taxon-name></italic>, the appendages are too small to cover the corolla cavities in which nectar accumulates. Alternatively, if <italic><tp:taxon-name><tp:taxon-name-part taxon-name-part-type="genus">Echeveria</tp:taxon-name-part> <tp:taxon-name-part taxon-name-part-type="species">coruana</tp:taxon-name-part></tp:taxon-name></italic> is evolutionarily related to these latter four species, the reduction of antipetalous corolla appendages in <italic><tp:taxon-name><tp:taxon-name-part taxon-name-part-type="genus">Echeveria</tp:taxon-name-part> <tp:taxon-name-part taxon-name-part-type="species">coruana</tp:taxon-name-part></tp:taxon-name></italic> likely indicates the loss of this hypothetical nectar defense function. Corolla appendages at the base of stamens have also evolved in <italic><tp:taxon-name><tp:taxon-name-part taxon-name-part-type="genus">Pachyphytum</tp:taxon-name-part></tp:taxon-name></italic> (<xref ref-type="bibr" rid="B30">Walther 1972</xref>, <xref ref-type="bibr" rid="B26">Thiede and Eggli 2007</xref>), a genus that forms a sister clade to the remaining “<tp:taxon-name><tp:taxon-name-part taxon-name-part-type="genus">Echeveria</tp:taxon-name-part></tp:taxon-name> group” (<xref ref-type="bibr" rid="B2">Carrillo-Reyes et al. 2009</xref>). A molecular study for ser. <tp:taxon-name><tp:taxon-name-part taxon-name-part-type="series">Gibbiflorae</tp:taxon-name-part></tp:taxon-name> with more extensive sampling that of Carrillo and et al. (2009) is necessary to understand the evolutionary relationships among the numerous members of this group (<xref ref-type="bibr" rid="B30">Walther 1972</xref>), including the several recently described species.</p></tp:treatment-sec><tp:treatment-sec sec-type="ecology" id="SECID0EW4AE"><title>Ecology.</title><p>The new species grows in the understory of mixed pine-oak and tropical deciduous forest on volcanic basaltic rocky outcrops or small ledges. However, it has also been observed growing epiphytically on <italic><tp:taxon-name><tp:taxon-name-part taxon-name-part-type="genus">Quercus</tp:taxon-name-part></tp:taxon-name></italic> sp. The tree layer is dominated by <italic><tp:taxon-name><tp:taxon-name-part taxon-name-part-type="genus">Quercus</tp:taxon-name-part> <tp:taxon-name-part taxon-name-part-type="species">magnoliifolia</tp:taxon-name-part></tp:taxon-name></italic> Née, <italic><tp:taxon-name><tp:taxon-name-part taxon-name-part-type="genus">Ficus</tp:taxon-name-part> <tp:taxon-name-part taxon-name-part-type="species">membranacea</tp:taxon-name-part></tp:taxon-name></italic> C. Wright, <italic><tp:taxon-name><tp:taxon-name-part taxon-name-part-type="genus">Juglans</tp:taxon-name-part> <tp:taxon-name-part taxon-name-part-type="species">major</tp:taxon-name-part></tp:taxon-name></italic> (Torr.) Heller, <italic><tp:taxon-name><tp:taxon-name-part taxon-name-part-type="genus">Photinia</tp:taxon-name-part> <tp:taxon-name-part taxon-name-part-type="species">microcarpa</tp:taxon-name-part></tp:taxon-name></italic> Standl., <italic><tp:taxon-name><tp:taxon-name-part taxon-name-part-type="genus">Bursera</tp:taxon-name-part> <tp:taxon-name-part taxon-name-part-type="species">ariensis</tp:taxon-name-part></tp:taxon-name></italic> (H.B.K.) Mc. Vaugh &amp; Rzed., and <italic><tp:taxon-name><tp:taxon-name-part taxon-name-part-type="genus">Clusia</tp:taxon-name-part> <tp:taxon-name-part taxon-name-part-type="species">salvinii</tp:taxon-name-part></tp:taxon-name></italic> Donn.; the most common shrubs are <italic><tp:taxon-name><tp:taxon-name-part taxon-name-part-type="genus">Bursera</tp:taxon-name-part> <tp:taxon-name-part taxon-name-part-type="species">bipinnata</tp:taxon-name-part></tp:taxon-name></italic> (Sessé &amp; Moc. ex DC.) Engl., <italic><tp:taxon-name><tp:taxon-name-part taxon-name-part-type="genus">Montanoa</tp:taxon-name-part> <tp:taxon-name-part taxon-name-part-type="species">bipinnatifida</tp:taxon-name-part></tp:taxon-name></italic> (Kunth) C. Koch, <italic><tp:taxon-name><tp:taxon-name-part taxon-name-part-type="genus">Montanoa</tp:taxon-name-part> <tp:taxon-name-part taxon-name-part-type="species">frutescens</tp:taxon-name-part></tp:taxon-name></italic> (Mairet) ex DC. and <italic><tp:taxon-name><tp:taxon-name-part taxon-name-part-type="genus">Rhus</tp:taxon-name-part> <tp:taxon-name-part taxon-name-part-type="species">terebinthifolia</tp:taxon-name-part></tp:taxon-name></italic> Schltdl. &amp; Cham. The herbaceous understory vegetation includes among others: <italic><tp:taxon-name><tp:taxon-name-part taxon-name-part-type="genus">Arenaria</tp:taxon-name-part> <tp:taxon-name-part taxon-name-part-type="species">lanuginosa</tp:taxon-name-part></tp:taxon-name></italic> (Michx.) Rohrb, <italic><tp:taxon-name><tp:taxon-name-part taxon-name-part-type="genus">Bonplandia</tp:taxon-name-part> <tp:taxon-name-part taxon-name-part-type="species">geminiflora</tp:taxon-name-part></tp:taxon-name></italic> Cav., <italic><tp:taxon-name><tp:taxon-name-part taxon-name-part-type="genus">Tripogandra</tp:taxon-name-part> <tp:taxon-name-part taxon-name-part-type="species">amplexicaulis</tp:taxon-name-part></tp:taxon-name></italic> (Klotzsch ex C.B. Clarke) Woodson, <tp:taxon-name><tp:taxon-name-part taxon-name-part-type="genus">Phaseolus</tp:taxon-name-part> <tp:taxon-name-part taxon-name-part-type="species">acutifolius</tp:taxon-name-part> <tp:taxon-name-part taxon-name-part-type="infraspecific-rank">var.</tp:taxon-name-part> <tp:taxon-name-part taxon-name-part-type="variety">latifolius</tp:taxon-name-part></tp:taxon-name> G.F. Freeman, and <italic><tp:taxon-name><tp:taxon-name-part taxon-name-part-type="genus">Dryopteris</tp:taxon-name-part> <tp:taxon-name-part taxon-name-part-type="species">maxonii</tp:taxon-name-part></tp:taxon-name></italic> Underw. &amp; C. Chr.</p></tp:treatment-sec><tp:treatment-sec sec-type="phenology" id="SECID0E5CAG"><title>Phenology.</title><p>November to January.</p></tp:treatment-sec><tp:treatment-sec sec-type="etymology" id="SECID0EDDAG"><title>Etymology.</title><p>The specific epithet derives from San Andrés Corú, the nearest village to the malpaís where the species was discovered. “Corú” in the local Purhépecha language means “a place where the quails sing”.</p></tp:treatment-sec><tp:treatment-sec sec-type="conservation status" id="SECID0EIDAG"><title>Conservation status.</title><p>
            <italic><tp:taxon-name><tp:taxon-name-part taxon-name-part-type="genus">Echeveria</tp:taxon-name-part> <tp:taxon-name-part taxon-name-part-type="species">coruana</tp:taxon-name-part></tp:taxon-name></italic> is currently known only from three populations located at <italic>ca.</italic> 1–2 km from one another in the malpaís of San Andrés Corú. Although it is relatively common in the studied sites, it is threatened because of the <!--PageBreak-->increasing demand and exploitation of volcanic rocks in the area. Furthermore, the recent establishment of avocado orchards at elevations of 1670–1750 m has led to significant habitat loss in the area, and this practice is likely to continue in the future. Although it was not possible to use GeoCAT (<xref ref-type="bibr" rid="B1">Bachman et al. 2011</xref>) to calculate the extent of occurrence because of the reduced number of localities from which the species is known, we determined the area of occupancy, which was 8 square km (based on 2 km cells). Therefore, using the IUCN (2012) criteria B2 biii, we preliminarily categorize this species as Critically Endangered (<abbrev xmlns:xlink="http://www.w3.org/1999/xlink" xlink:title="Critically Endangered" id="ABBRID0EAEAG" xlink:type="simple">CR</abbrev>). More research in the field will be carried out in the future to determine the best strategy to mitigate the above mentioned threats.</p></tp:treatment-sec><tp:treatment-sec sec-type="material" id="SECID0EEEAG"><title>Additional specimens examined.</title><p>México. Michoacán: Municipio de Ziracuaretiro, Malpaís de San Andrés Corú, bosque de encino-pino, 1676 m, 1 Dec 2012, <italic>D. Valentín 502</italic> (<named-content xmlns:xlink="http://www.w3.org/1999/xlink" content-type="dwc:institutional_code" xlink:type="simple">CIMI</named-content>!, <named-content xmlns:xlink="http://www.w3.org/1999/xlink" content-type="dwc:institutional_code" xlink:type="simple">EBUM</named-content>!); Malpaís de San Andrés Corú, lado oeste-suroeste de San Andrés Corú, 1660 m, 29 Apr 2015, <italic>I. García</italic>, <italic>D. Valentín</italic> and <italic>A. Fuentes 9078</italic> (<named-content xmlns:xlink="http://www.w3.org/1999/xlink" content-type="dwc:institutional_code" xlink:type="simple">CIMI</named-content>!).</p></tp:treatment-sec><tp:treatment-sec><!--Section generated to contain objects referenced in tp:taxon-treatment.--><table-wrap id="T1" position="float" orientation="portrait"><label>Table 1.</label><caption><p>Comparative morphology of <italic><tp:taxon-name><tp:taxon-name-part taxon-name-part-type="genus">Echeveria</tp:taxon-name-part> <tp:taxon-name-part taxon-name-part-type="species">coruana</tp:taxon-name-part></tp:taxon-name></italic> with <italic><tp:taxon-name><tp:taxon-name-part taxon-name-part-type="genus">Echeveria</tp:taxon-name-part> <tp:taxon-name-part taxon-name-part-type="species">patriotica</tp:taxon-name-part></tp:taxon-name></italic> (<xref ref-type="bibr" rid="B4">García and Pérez-Calix 2007</xref>) and <italic><tp:taxon-name><tp:taxon-name-part taxon-name-part-type="genus">Echeveria</tp:taxon-name-part> <tp:taxon-name-part taxon-name-part-type="species">purhepecha</tp:taxon-name-part></tp:taxon-name></italic> (<xref ref-type="bibr" rid="B5">García 2011</xref>); “—“ indicates data not available for comparison.</p></caption><table id="TID0EQFAG" rules="all"><tbody><tr><th rowspan="1" colspan="1">Character</th><th rowspan="1" colspan="1">
              <italic><tp:taxon-name><tp:taxon-name-part taxon-name-part-type="genus">Echeveria</tp:taxon-name-part> <tp:taxon-name-part taxon-name-part-type="species">coruana</tp:taxon-name-part></tp:taxon-name></italic> sp. nov.</th><th rowspan="1" colspan="1">
              <italic><tp:taxon-name><tp:taxon-name-part taxon-name-part-type="genus">Echeveria</tp:taxon-name-part> <tp:taxon-name-part taxon-name-part-type="species">patriotica</tp:taxon-name-part></tp:taxon-name></italic>
            </th><th rowspan="1" colspan="1">
              <italic><tp:taxon-name><tp:taxon-name-part taxon-name-part-type="genus">Echeveria</tp:taxon-name-part> <tp:taxon-name-part taxon-name-part-type="species">purhepecha</tp:taxon-name-part></tp:taxon-name></italic>
            </th></tr><tr><td rowspan="1" colspan="1">
              <bold>Caudex</bold>
            </td><td rowspan="1" colspan="1">Acaulescent or inconspicuous</td><td rowspan="1" colspan="1">Evident</td><td rowspan="1" colspan="1">Evident</td></tr><tr><td rowspan="1" colspan="1">Length × diameter (cm)</td><td rowspan="1" colspan="1">3–8 × 1–1.3</td><td rowspan="1" colspan="1">20 × 1–2.5</td><td rowspan="1" colspan="1">8–11× 1.2</td></tr><tr><td rowspan="1" colspan="4">
              <bold>Rosette</bold>
            </td></tr><tr><td rowspan="1" colspan="1">Diameter (cm)</td><td rowspan="1" colspan="1">10–15</td><td rowspan="1" colspan="1">10–35</td><td rowspan="1" colspan="1">8–10</td></tr><tr><td rowspan="1" colspan="1">Position of leaves in rosette</td><td rowspan="1" colspan="1">Spreading</td><td rowspan="1" colspan="1">Spreading</td><td rowspan="1" colspan="1">Ascendant</td></tr><tr><td rowspan="1" colspan="4">
              <bold>Leaves</bold>
            </td></tr><tr><td rowspan="1" colspan="1">Color</td><td rowspan="1" colspan="1">Light-green to dark green in the median part and apex</td><td rowspan="1" colspan="1">Green to reddish in the older leaves</td><td rowspan="1" colspan="1">Dark-green</td></tr><tr><td rowspan="1" colspan="1">Shape</td><td rowspan="1" colspan="1">Linear-oblanceolate to spathulate; apex acuminate, short mucronate</td><td rowspan="1" colspan="1">Oblong-obovate to spathulate; apex rounded, short mucronate</td><td rowspan="1" colspan="1">Oblong obovate; apex rounded, mucronate</td></tr><tr><td rowspan="1" colspan="1">Length (cm)</td><td rowspan="1" colspan="1">8–16</td><td rowspan="1" colspan="1">6–18</td><td rowspan="1" colspan="1">2–6.5</td></tr><tr><td rowspan="1" colspan="1">Width (cm)</td><td rowspan="1" colspan="1">2–2.5</td><td rowspan="1" colspan="1">3.5–11</td><td rowspan="1" colspan="1">1–2.5</td></tr><tr><td rowspan="1" colspan="4">
              <bold>Inflorescence</bold>
            </td></tr><tr><td rowspan="1" colspan="1">Number of main axes</td><td rowspan="1" colspan="1">1–4</td><td rowspan="1" colspan="1">1–7</td><td rowspan="1" colspan="1">2–3</td></tr><tr><td rowspan="1" colspan="1">Length (cm)</td><td rowspan="1" colspan="1">28–65</td><td rowspan="1" colspan="1">20–100</td><td rowspan="1" colspan="1">15–30</td></tr><tr><td rowspan="1" colspan="1">Diameter at the base (cm)</td><td rowspan="1" colspan="1">0.3–0.5</td><td rowspan="1" colspan="1">1</td><td rowspan="1" colspan="1">0.3-0.6</td></tr><tr><td rowspan="1" colspan="1">Number of flowers/ cincinus</td><td rowspan="1" colspan="1">1–4(5)</td><td rowspan="1" colspan="1">1–8</td><td rowspan="1" colspan="1">1–7</td></tr><tr><td rowspan="1" colspan="4">
              <bold>Bracts</bold>
            </td></tr><tr><td rowspan="1" colspan="1">Shape</td><td rowspan="1" colspan="1">Oblong-lanceolate</td><td rowspan="1" colspan="1">Oblong-lanceolate</td><td rowspan="1" colspan="1">Oblong-obovate</td></tr><tr><td rowspan="1" colspan="1">Length (cm)</td><td rowspan="1" colspan="1">0.8–7.2</td><td rowspan="1" colspan="1">1.1–12</td><td rowspan="1" colspan="1">0.8–3</td></tr><tr><td rowspan="1" colspan="1">Width (cm)</td><td rowspan="1" colspan="1">0.6–3</td><td rowspan="1" colspan="1">0.6–4</td><td rowspan="1" colspan="1">0.3–1.3</td></tr><tr><td rowspan="1" colspan="4">
              <bold>Pedicel</bold>
            </td></tr><tr><td rowspan="1" colspan="1">Length (cm)</td><td rowspan="1" colspan="1">(1.3) 1.6–2.2</td><td rowspan="1" colspan="1">0.7–1</td><td rowspan="1" colspan="1">0.3–1.3</td></tr><tr><td rowspan="1" colspan="1">
              <bold>Corolla shape at anthesis</bold>
            </td><td rowspan="1" colspan="1">Cylindrical-urceolate</td><td rowspan="1" colspan="1">Cylindrical-urceolate</td><td rowspan="1" colspan="1">Cylindrical-urceolate to campanulate</td></tr><tr><td rowspan="1" colspan="1">Length (mm)</td><td rowspan="1" colspan="1">15–20</td><td rowspan="1" colspan="1">18–20</td><td rowspan="1" colspan="1">10–12</td></tr><tr><td rowspan="1" colspan="1">Width (mm)</td><td rowspan="1" colspan="1">7–9</td><td rowspan="1" colspan="1">10–14</td><td rowspan="1" colspan="1">ca. 8</td></tr><tr><td rowspan="1" colspan="1">
              <bold>Sepals</bold> (calyx)</td><td rowspan="1" colspan="1">Spreading to ± reflexed at anthesis</td><td rowspan="1" colspan="1">Spreading at anthesis</td><td rowspan="1" colspan="1">Addressed at anthesis</td></tr><tr><td rowspan="1" colspan="1">Shape</td><td rowspan="1" colspan="1">Triangular-lanceolate</td><td rowspan="1" colspan="1">Triangular-lanceolate</td><td rowspan="1" colspan="1">Oblong-elliptic to lanceolate</td></tr><tr><td rowspan="1" colspan="1">Length x width (mm)</td><td rowspan="1" colspan="1">6–9 × 3–4</td><td rowspan="1" colspan="1">9–14 × 3-6</td><td rowspan="1" colspan="1">4–9 × 2.5–3.5</td></tr><tr><td rowspan="1" colspan="4">
              <bold>Petals</bold>
            </td></tr><tr><td rowspan="1" colspan="1">Shape</td><td rowspan="1" colspan="1">Lanceolate</td><td rowspan="1" colspan="1">Lanceolate</td><td rowspan="1" colspan="1">Oblong-lanceolate</td></tr><tr><td rowspan="1" colspan="1">Length × width (mm)</td><td rowspan="1" colspan="1">15–21 × 4–6.5</td><td rowspan="1" colspan="1">18–20 × 5-7.5</td><td rowspan="1" colspan="1">10–11 × 4</td></tr><tr><td rowspan="1" colspan="1">(External) color</td><td rowspan="1" colspan="1">Whitish-yellow at the base, light-yellow to orange in the median part and orange-reddish at the tips</td><td rowspan="1" colspan="1">White to cream white at the base, orange-reddish in the median part and scarlet-red at the tips</td><td rowspan="1" colspan="1">Scarlet-red or coral from the base to the tip</td></tr><tr><td rowspan="1" colspan="1">Appendages</td><td rowspan="1" colspan="1">(1)2 per antipetalous staminal filament; conical or dome-like, 0.2–0.3 mm long</td><td rowspan="1" colspan="1">Absent</td><td rowspan="1" colspan="1">Absent</td></tr><tr><td rowspan="1" colspan="4">
              <bold>Nectaries</bold>
            </td></tr><tr><td rowspan="1" colspan="1">Length × width (mm)</td><td rowspan="1" colspan="1">1.8–2.2 × 0.8–1</td><td rowspan="1" colspan="1">3 × 1</td><td rowspan="1" colspan="1">1.2 × 0.5</td></tr><tr><td rowspan="1" colspan="1">Color</td><td rowspan="1" colspan="1">White-yellowish</td><td rowspan="1" colspan="1">Purple-red</td><td rowspan="1" colspan="1">Pale yellow</td></tr><tr><td rowspan="1" colspan="1">
              <bold>Follicles</bold>
            </td><td rowspan="1" colspan="1">5–6 mm long, erect to somewhat spreading</td><td rowspan="1" colspan="1">12–18 mm long, erect</td><td rowspan="1" colspan="1">ca. 5 mm long, erect</td></tr><tr><td rowspan="1" colspan="1">
              <bold>Flowering</bold>
            </td><td rowspan="1" colspan="1">Nov–Jan</td><td rowspan="1" colspan="1">Oct–Jan</td><td rowspan="1" colspan="1">Sep–Nov</td></tr><tr><td rowspan="1" colspan="1">
              <bold>Geographical distribution</bold>
            </td><td rowspan="1" colspan="1">Michoacan, Mpio. Ziracuaretiro: Malpaís de San Andrés Corú</td><td rowspan="1" colspan="1">Jalisco, Mpio. Mazamitla</td><td rowspan="1" colspan="1">Michoacan, Mpio. Nuevo Parangaricutiro</td></tr><tr><td rowspan="1" colspan="1">
              <bold>Vegetation type</bold>
            </td><td rowspan="1" colspan="1">Mixture of oak-pine and tropical deciduous forest</td><td rowspan="1" colspan="1">Oak and oak-pine forest</td><td rowspan="1" colspan="1">Oak-pine forest</td></tr></tbody></table></table-wrap></tp:treatment-sec><ref-list><ref id="B4"><mixed-citation xmlns:xlink="http://www.w3.org/1999/xlink" xlink:type="simple">
          <person-group><name name-style="western"><surname>García</surname><given-names>RI</given-names></name><name name-style="western"><surname>Pérez-Calix</surname><given-names>E</given-names></name></person-group> (<year>2007</year>) <article-title>Una especie nueva de <italic><tp:taxon-name><tp:taxon-name-part taxon-name-part-type="genus">Echeveria</tp:taxon-name-part></tp:taxon-name></italic> (<tp:taxon-name><tp:taxon-name-part taxon-name-part-type="family">Crassulaceae</tp:taxon-name-part></tp:taxon-name>) originaria del estado de Jalisco, México.</article-title> <source>Acta Botanica Mexicana</source> <volume>78</volume>: <fpage>125</fpage>–<lpage>132</lpage>.</mixed-citation></ref><ref id="B5"><mixed-citation xmlns:xlink="http://www.w3.org/1999/xlink" xlink:type="simple">
          <person-group><name name-style="western"><surname>García</surname><given-names>RI</given-names></name></person-group> (<year>2011</year>) <article-title>Nueva especie de <italic><tp:taxon-name><tp:taxon-name-part taxon-name-part-type="genus">Echeveria</tp:taxon-name-part></tp:taxon-name></italic> (<tp:taxon-name><tp:taxon-name-part taxon-name-part-type="family">Crassulaceae</tp:taxon-name-part></tp:taxon-name>) del centro-occidente de Michoacán, México.</article-title> <source>Revista Mexicana de Biodiversidad</source> <volume>1</volume>: <fpage>63</fpage>–<lpage>67</lpage>.</mixed-citation></ref><ref id="B6"><mixed-citation xmlns:xlink="http://www.w3.org/1999/xlink" xlink:type="simple">
          <person-group><name name-style="western"><surname>García</surname><given-names>RI</given-names></name><name name-style="western"><surname>Costea</surname><given-names>M</given-names></name></person-group> (<year>2014</year>) <article-title><italic><tp:taxon-name><tp:taxon-name-part taxon-name-part-type="genus">Echeveria</tp:taxon-name-part> <tp:taxon-name-part taxon-name-part-type="species">marianae</tp:taxon-name-part></tp:taxon-name></italic> (<tp:taxon-name><tp:taxon-name-part taxon-name-part-type="family">Crassulaceae</tp:taxon-name-part></tp:taxon-name>), a new species from Jalisco, México.</article-title> <source>Phytotaxa</source> <volume>170</volume>(<issue>1</issue>): <fpage>35</fpage>–<lpage>040</lpage>. doi: <ext-link xlink:type="simple" ext-link-type="doi" xlink:href="10.11646/phytotaxa.170.1.4">10.11646/phytotaxa.170.1.4</ext-link></mixed-citation></ref><ref id="B9"><mixed-citation xmlns:xlink="http://www.w3.org/1999/xlink" xlink:type="simple">
          <person-group><name name-style="western"><surname>Jimeno-Sevilla</surname><given-names>HD</given-names></name><name name-style="western"><surname>Santana-Michel</surname><given-names>FJ</given-names></name><name name-style="western"><surname>Carrillo-Reyes</surname><given-names>P</given-names></name></person-group> (<year>2015</year>) <article-title>Dos especies nuevas de <tp:taxon-name><tp:taxon-name-part taxon-name-part-type="family">Crassulaceae</tp:taxon-name-part></tp:taxon-name> del Sur de Jalisco, México.</article-title> <source>Acta Botanica Mexicana</source> <volume>110</volume>: <fpage>71</fpage>–<lpage>88</lpage>.</mixed-citation></ref><ref id="B30"><mixed-citation xmlns:xlink="http://www.w3.org/1999/xlink" xlink:type="simple">
          <person-group><name name-style="western"><surname>Walther</surname><given-names>E</given-names></name></person-group> (<year>1972</year>) <source><italic><tp:taxon-name><tp:taxon-name-part taxon-name-part-type="genus">Echeveria</tp:taxon-name-part></tp:taxon-name></italic>.</source> <publisher-name>California Academy of Sciences</publisher-name>, <publisher-loc>San Francisco</publisher-loc>, <size units="page">426 pp</size>.</mixed-citation></ref><ref id="B26"><mixed-citation xmlns:xlink="http://www.w3.org/1999/xlink" xlink:type="simple">
          <person-group><name name-style="western"><surname>Thiede</surname><given-names>J</given-names></name><name name-style="western"><surname>Eggli</surname><given-names>U</given-names></name></person-group> (<year>2007</year>) <article-title><tp:taxon-name><tp:taxon-name-part taxon-name-part-type="family">Crassulaceae</tp:taxon-name-part></tp:taxon-name>.</article-title> In: <person-group><name name-style="western"><surname>Kubitzki</surname><given-names>K</given-names></name></person-group> (<role>Ed.</role>) <source>Flowering Plants. Eudicots</source>, <volume>Vol. 9</volume>. <publisher-name>Springer</publisher-name>, <publisher-loc>Berlin</publisher-loc>, <publisher-loc>Heidelberg</publisher-loc>, <fpage>83</fpage>–<lpage>118</lpage>. doi: <ext-link xlink:type="simple" ext-link-type="doi" xlink:href="10.1007/978-3-540-32219-1_12">10.1007/978-3-540-32219-1_12</ext-link></mixed-citation></ref><ref id="B2"><mixed-citation xmlns:xlink="http://www.w3.org/1999/xlink" xlink:type="simple">
          <person-group><name name-style="western"><surname>Carrillo-Reyes</surname><given-names>P</given-names></name><name name-style="western"><surname>Sosa</surname><given-names>V</given-names></name><name name-style="western"><surname>Mort</surname><given-names>ME</given-names></name></person-group> (<year>2009</year>) <article-title>Molecular phylogeny of the Acre clade (<tp:taxon-name><tp:taxon-name-part taxon-name-part-type="family">Crassulaceae</tp:taxon-name-part></tp:taxon-name>): Dealing with the lack of definitions for <italic><tp:taxon-name><tp:taxon-name-part taxon-name-part-type="genus">Echeveria</tp:taxon-name-part></tp:taxon-name></italic> and <italic><tp:taxon-name><tp:taxon-name-part taxon-name-part-type="genus">Sedum</tp:taxon-name-part></tp:taxon-name></italic>.</article-title> <source>Molecular Phylogenetics and Evolution</source> <volume>53</volume>: <fpage>267</fpage>–<lpage>276</lpage>. doi: <ext-link xlink:type="simple" ext-link-type="doi" xlink:href="10.1016/j.ympev.2009.05.022">10.1016/j.ympev.2009.05.022</ext-link></mixed-citation></ref><ref id="B1"><mixed-citation xmlns:xlink="http://www.w3.org/1999/xlink" xlink:type="simple">
          <person-group><name name-style="western"><surname>Bachman</surname><given-names>S</given-names></name><name name-style="western"><surname>Moat</surname><given-names>J</given-names></name><name name-style="western"><surname>Hil</surname><given-names>AW</given-names></name><name name-style="western"><surname>de la Torre</surname><given-names>J</given-names></name><name name-style="western"><surname>Scott</surname><given-names>B</given-names></name></person-group> (<year>2011</year>) <article-title>Supporting Red List threat assessments with GeoCAT: geospatial conservation assessment tool.</article-title> <source>ZooKeys</source> <volume>150</volume>: <fpage>117</fpage>–<lpage>126</lpage>. doi: <ext-link xlink:type="simple" ext-link-type="doi" xlink:href="10.3897/zookeys.150.2109">10.3897/zookeys.150.2109</ext-link></mixed-citation></ref></ref-list></tp:taxon-treatment>
